# Supplementary material for: Integrated Care Model Salut+Social Assessment by Professionals, Informal Caregivers and Chronic or Social Dependent Patients: A Qualitative Study
Source: Int J Environ Res Public Health. 2022 Nov 22;19(23):15467. doi: 10.3390/ijerph192315467 (PMC9739042; doi:10.3390/ijerph192315467)
Supplement: Supplementary file 1 [file ijerph-19-15467-s001.zip]

Archive with 1 entries (1 files):
- ijerph-1985699-supplementary.pdf
